# Supplementary material for: Gammaherpesvirus Alters Alveolar Macrophages According to the Host Genetic Background and Promotes Beneficial Inflammatory Control over Pneumovirus Infection
Source: Viruses. 2022 Jan 6;14(1):98. doi: 10.3390/v14010098 (PMC8777918; doi:10.3390/v14010098)
Supplement: Supplementary file 1 [file viruses-14-00098-s001.zip]

Archive with 1 entries (1 files):
- viruses-1520262-supplementary.pdf
